# Supplementary material for: Iron Acquisition in Mycobacterium avium subsp. paratuberculosis
Source: J Bacteriol. 2016 Feb 12;198(5):857–66. doi: 10.1128/JB.00922-15 (PMC4810606; doi:10.1128/JB.00922-15)
Supplement: Supplemental material [file JB.00922-15_zjb999093954sd2.xlsx]

## Sheet: Legend
Supplemental Tables
Table S1
Primers used in this study.
Restriction sites within cloning primers are underlined.
TnSeq primers: sequenicng primer sequence: purple; index sequence: gold.
Table S2
ICP-MS raw data (Fe, Mg, Fe:Mg ratio). Outliers (shaded yellow) not used in calculation.
Table S3
Library #1: genes enriched at 5 X median in the presence of mycobactin J; LSPP genes are highlighted.
Library #2: genes enriched at 5 X median in the presence of mycobactin J; LSPP genes are highlighted.

## Sheet: Primer list
Experimental section	Primer name	Primer sequence 5' à 3'
Mutant screening	MycoMar	CGGGACTTATCAGCCAACCT
	MAP3771_prom_L	GTTTTCGACGACGATCCATT
	MAP3772c_prom_R	TCGACATCGAAGAACACACC
	MAP3773c_prom_R	CCTCGACAGCGTCATCTACA
	MAP3774c_prom_R	AGTCATCGCCAAAGCAGTG
	MAP3775c_prom_R	GAACCGACGCTCGTAGTGAT
	MAP3776c_prom_R	GTGCCCGTCGTCAAGATAAC
Mutant sequencing	TnMar_R	CGCTTCCTCGTGCTTTACGGTATCG
	MnMar_OriR	CCCGAAAAGTGCCACCTAAATTGTAAGCG
qRT-PCR	MAP3776cF_RT_5'	GAAAGTCTCGCGCATTAGATATGA
	MAP3776cR_RT_5'	ACCCCTCGGCTGTTTGG
	MAP3776cF_RT_3'	GGTAACGCAAGAATTGAGCAGAA
	MAP3776cR_RT_3'	TCTGTGGCCCCATAGGATTTA
	MAP3775cF_RT	GCGGCGGACGTCTGATC
	MAP3775cR_RT	CTGCGGAATGTAGCCAATGTT
	MAP3774cF_RT	GCCATAGGCCTGGGATTGTT
	MAP3774cR_RT	TCGGCGACTACCGGATTG
	MAP3773cF_RT	AGCAGCGGACCGTCTTAGAG
	MAP3773cR_RT	GGTGCGGAGGCGGTAGA
	MAP3772cF_RT	AAAGGCTTCTGCTGGATTGC
	MAP3772cR_RT	ACCCCGATGAACACGATCTC
	sigA_MAP_F	CCATCTGCTGGAAGCGAATC
	sigA_MAP_R	AGAACTTGTAGCCCTTGGTGTAGTC
mRNA co-transcription	MAP_76_75F	GTGCCCGTCGTCAAGATAAC
	MAP_76_75R	CGTAATGCTGCGGAATGTAG
	MAP_75_74F	CCTCGACAGCGTCATCTACA
	MAP_75_74R	ACGGGTACACCCAACAAGAC
	MAP_74_73F	GCTCCGTACTTCTCGGACTG
	MAP_74_73R	GTTCTGGCGAATGTCCTGAT
	MAP_73_72F	TCGACATCGAAGAACACACC
	MAP_73_72R	GTCGATGTTCACTTCGCTCA
MAP3776c start site	MAP3776c_723F	GTGAACCTGATCGCCAAGAT
	MAP3776c_723R	GCGGTACGGTCTCGGTTAT
	MAP3776c_457F	ACGCGAAACTTATCGTGGTC
	MAP3776c_457R	CTGTGGCCCCATAGGATTTA
	MAP3776c_185F	CCTGGTGCTGACAGTCGTAA
	MAP3776c_185R	CACGAGTCGTACCCTGCAC
	MAP3776c_374F	GAACGTCAAGACCGTGCTC
	MAP3776c_374R	ATCTTGGCGATCAGGTTCAC
	MAP3776c _122F	GGTTATCGTTTGCGGTGTG
	MAP3776c _122R	GGGCTTGACGAGCAACTC
	MAP3776c_93F	GGAAAGTCTCGCGCATTAGA
	MAP3776c_93R	TACGACTGTCAGCACCAGGA
Complementation/	MAP3775_2c_SpeI_F	GGACTAGTGTGCGCGGCGGACGTCTGA
Overexpression	MAP3775_2c_HindIII_R	CCCAAGCTTTTAGTGGGCGTGAACGACGTC
5’ RACE	MAP3776c gene specific_R	AGCTGCCCGTACTGCCAGTCTTC
	MAP3776c gene specific nested_R	GTTCACGTATAGCCTTGTCGCACTG
Transposon sequencing	Staggered universal primer_1	AATGATACGGCGACCACCGAGATCTACACTCTTTCCCTACACGACGCTCTTCCGATCTCGGGGACTTATCAGCCAACC
	Staggered universal primer_2	AATGATACGGCGACCACCGAGATCTACACTCTTTCCCTACACGACGCTCTTCCGATCTNCGGGGACTTATCAGCCAACC
	Staggered universal primer_3	AATGATACGGCGACCACCGAGATCTACACTCTTTCCCTACACGACGCTCTTCCGATCTNNCGGGGACTTATCAGCCAACC
	Staggered universal primer_4	AATGATACGGCGACCACCGAGATCTACACTCTTTCCCTACACGACGCTCTTCCGATCTNNNCGGGGACTTATCAGCCAACC
	TruSeq indexed adapter_1	CAAGCAGAAGACGGCATACGAGATCGTGATGTGACTGGAGTTCAGACGTGTGCTCTTCCGATCTGTCCAGTCTCGCAGATGAT​AAGG
	TruSeq indexed adapter_2	CAAGCAGAAGACGGCATACGAGATACATCGGTGACTGGAGTTCAGACGTGTGCTCTTCCGATCTNGTCCAGTCTCGCAGATGAT​AAGG
	TruSeq indexed adapter_3	CAAGCAGAAGACGGCATACGAGATGCCTAAGTGACTGGAGTTCAGACGTGTGCTCTTCCGATCTNNGTCCAGTCTCGCAGATGAT​AAGG
	TruSeq indexed adapter_4	CAAGCAGAAGACGGCATACGAGATTGGTCAGTGACTGGAGTTCAGACGTGTGCTCTTCCGATCTNNNGTCCAGTCTCGCAGATGAT​AAGG

## Sheet: ICP-MS raw data
Exp#1	Mg	Fe	Fe/Mg ratio	average	stdev		Exp#2	Mg	Fe	Fe/Mg ratio	average	stdev
WT 0% FAC	71.1	5	0.0703235	0.0565389	0.0129946		WT-1-0%	75.9765	10.1075	0.133035	0.0938122	0.0360781
WT 0% FAC	96.6	4.3	0.0445135				WT-2-0%	73.3965	6.3385	0.0863597
WT 0% FAC	93.1	5.1	0.0547798				WT-3-0%	89.3665	5.5445	0.0620423
WT 0.1% FAC	184.5	11.1	0.0601626	0.057355	0.00579706		WT-1-0.1%	24.546	2.2975	0.0935998	0.0997246	0.0211592
WT 0.1% FAC	189.5	11.6	0.0612137				WT-2-0.1%	35.706	4.4015	0.123271
WT 0.1% FAC	181.5	9.2	0.0506887				WT-3-0.1%	58.266	4.7955	0.0823036
WT 1% FAC	96	28.1	0.292708	0.231273	0.0623394		WT-1-1%	33.6475	5.103	0.151661	0.179051	0.0387352
WT 1% FAC	115	26.8	0.233043				WT-2-1%	11.5675	2.388	0.20644
WT 1% FAC	119	20	0.168067				WT-3-1%	2.4635	3.309
Tn 0% FAC	139.1	12.8	0.0920201	0.0915005	0.0172182		Tn-1-0%	120.356	19.6675	0.16341	0.159784	0.0107095
Tn 0% FAC	162.1	12	0.0740284				Tn-2-0%	119.457	17.6475	0.147732
Tn 0% FAC	62.7	6.8	0.108453				Tn-3-0%	92.7865	15.6075	0.168209
Tn 0.1% FAC	141.5	15.6	0.110247	0.114463	0.0138347		Tn-1-0.1%	34.816	8.5725	0.246223	0.164228	0.0711335
Tn 0.1% FAC	58.5	7.6	0.129915				Tn-2-0.1%	42.926	5.4695	0.127417
Tn 0.1% FAC	46.5	4.8	0.103226				Tn-3-0.1%	42.426	5.0505	0.119043
Tn 1% FAC	53	20.6	0.388679	0.368821	0.0409707		Tn-1-1%	32.1675	10.744	0.334002	0.338332	0.00612725
Tn 1% FAC	51.6	16.6	0.321705				Tn-2-1%	32.8775	11.354	0.345343
Tn 1% FAC	51	20.2	0.396078				Tn-3-1%	12.7275	4.272	0.335651
MAP3775-2c 0% FAC	38.9965	3.6265	0.0929955	0.107745	0.0142061		MAP3775-2c 0% FAC	79.9265	7.6115	0.0952312	0.103259	0.0070479
MAP3775-2c 0% FAC	45.3565	4.9395	0.108904				MAP3775-2c 0% FAC	106.556	11.3075	0.106117
MAP3775-2c 0% FAC	49.0165	5.9475	0.121337				MAP3775-2c 0% FAC	94.4165	10.2375	0.108429
MAP3775-2c 0.1% FAC	25.216	2.0675	0.0819916	0.0974711	0.0218914		MAP3775-2c 0.1% FAC	34.866	5.2115	0.149472	0.166693	0.0411454
MAP3775-2c 0.1% FAC	20.536	11.9025					MAP3775-2c 0.1% FAC	17.126	2.3455	0.136956
MAP3775-2c 0.1% FAC	43.156	4.8745	0.112951				MAP3775-2c 0.1% FAC	34.526	7.3765	0.213651
MAP3775-2c 1% FAC	8.3875	4.997	0.595768	0.463718	0.168017		MAP3775-2c 1% FAC	8.3575	2.979	0.356446	0.473661	0.165767
MAP3775-2c 1% FAC	24.4975	6.727	0.274599				MAP3775-2c 1% FAC	11.1675	10.964
MAP3775-2c 1% FAC	12.3275	6.42	0.520787				MAP3775-2c 1% FAC	10.4675	6.185	0.590877

## Sheet: Library#1
Gene annotation	TA position	Reads (+ mJ)	Reads as proportion of library	Reads (- mJ)	Reads as proportion of library	plus/minus ratio
'ID=gene6;Name=MAP0007;Dbxref=GeneID:2719559;gbkey=Gene;locus_tag=MAP0007'	10717	65	1.54111e-05	0.5	3.34222e-07	46.1105
'ID=gene43;Name=MAP0041;Dbxref=GeneID:2719306;gbkey=Gene;locus_tag=MAP0041'	47174	108	2.56062e-05	0.5	3.34222e-07	76.6144
'ID=gene64;Name=MAP0062c;Dbxref=GeneID:2720613;gbkey=Gene;locus_tag=MAP0062c'	68780	140	3.31932e-05	0.5	3.34222e-07	99.315
'ID=gene75;Name=MAP0073c;Dbxref=GeneID:2721038;gbkey=Gene;locus_tag=MAP0073c'	81485	14651	0.00347367	58	3.87697e-05	89.5975
'ID=gene98;Name=MAP0096c;Dbxref=GeneID:2717724;gbkey=Gene;locus_tag=MAP0096c'	103701	135	3.20078e-05	0.5	3.34222e-07	95.768
'IG'	109728	69	1.63595e-05	0.5	3.34222e-07	48.9481
'ID=gene108;Name=MAP0106c;Dbxref=GeneID:2721294;gbkey=Gene;locus_tag=MAP0106c'	116952	74	1.7545e-05	0.5	3.34222e-07	52.495
'IG'	133654	2964	0.000702748	21	1.40373e-05	50.0628
'ID=gene135;Name=MAP0133c;Dbxref=GeneID:2720568;gbkey=Gene;locus_tag=MAP0133c'	141411	2338	0.000554327	10	6.68444e-06	82.928
'ID=gene159;Name=PE_2;Dbxref=GeneID:2719522;gbkey=Gene;gene=PE_2;locus_tag=MAP0157'	160123	645	0.000152926	0.5	3.34222e-07	457.558
'ID=gene179;Name=MAP0177;Dbxref=GeneID:2717745;gbkey=Gene;locus_tag=MAP0177'	184209	7683	0.0018216	25	1.67111e-05	109.005
'ID=gene179;Name=MAP0177;Dbxref=GeneID:2717745;gbkey=Gene;locus_tag=MAP0177'	184277	15358	0.0036413	110	7.35288e-05	49.522
'IG'	258053	142	3.36674e-05	1	6.68444e-07	50.3669
'ID=gene271;Name=MAP0266c;Dbxref=GeneID:2721020;gbkey=Gene;locus_tag=MAP0266c'	286663	64	1.5174e-05	0.5	3.34222e-07	45.4011
'IG'	290616	237	5.61914e-05	0.5	3.34222e-07	168.126
'ID=gene288;Name=MAP0282c;Dbxref=GeneID:2720976;gbkey=Gene;locus_tag=MAP0282c'	300137	332	7.87154e-05	0.5	3.34222e-07	235.518
'ID=gene291;Name=MAP0285c;Dbxref=GeneID:2720216;gbkey=Gene;locus_tag=MAP0285c'	304310	275	6.5201e-05	0.5	3.34222e-07	195.083
'ID=gene339;Name=MAP0332;Dbxref=GeneID:2720105;gbkey=Gene;locus_tag=MAP0332'	355776	76	1.80192e-05	0.5	3.34222e-07	53.9138
'ID=gene341;Name=MAP0334;Dbxref=GeneID:2721684;gbkey=Gene;locus_tag=MAP0334'	358489	80	1.89676e-05	0.5	3.34222e-07	56.7514
'ID=gene371;Name=MAP0364c;Dbxref=GeneID:2720722;gbkey=Gene;locus_tag=MAP0364c'	389584	335	7.94267e-05	0.5	3.34222e-07	237.646
'ID=gene374;Name=selD;Dbxref=GeneID:2718897;gbkey=Gene;gene=selD;locus_tag=MAP0366'	391445	90	2.13385e-05	0.5	3.34222e-07	63.8453
'IG'	409959	4170	0.000988684	29	1.93849e-05	51.0029
'ID=gene435;Name=MAP0426c;Dbxref=GeneID:2717995;gbkey=Gene;locus_tag=MAP0426c'	453871	79	1.87305e-05	0.5	3.34222e-07	56.042
'ID=gene482;Name=MAP0472c;Dbxref=GeneID:2721695;gbkey=Gene;locus_tag=MAP0472c'	499363	305	7.23138e-05	0.5	3.34222e-07	216.365
'ID=gene504;Name=MAP0494;Dbxref=GeneID:2718236;gbkey=Gene;locus_tag=MAP0494'	522165	109	2.58433e-05	0.5	3.34222e-07	77.3238
'ID=gene505;Name=MAP0495c;Dbxref=GeneID:2717472;gbkey=Gene;locus_tag=MAP0495c'	523242	2374	0.000562862	4	2.67378e-06	210.512
'ID=gene560;Name=fadD19_1;Dbxref=GeneID:2720645;gbkey=Gene;gene=fadD19_1;locus_tag=MAP0550'	576355	1116	0.000264597	0.5	3.34222e-07	791.682
'IG'	599274	361	8.55911e-05	0.5	3.34222e-07	256.091
'ID=gene589;Name=cpsA;Dbxref=GeneID:2718865;gbkey=Gene;gene=cpsA;locus_tag=MAP0579c'	604938	188	4.45738e-05	0.5	3.34222e-07	133.366
'IG'	612889	65	1.54111e-05	0.5	3.34222e-07	46.1105
'ID=gene664;Name=pstA1_1;Dbxref=GeneID:2721012;gbkey=Gene;gene=pstA1_1;locus_tag=MAP0653'	674764	707	0.000167626	4	2.67378e-06	62.6926
'IG'	681533	82	1.94418e-05	0.5	3.34222e-07	58.1702
'IG'	686911	65	1.54111e-05	0.5	3.34222e-07	46.1105
'ID=gene745;Name=MAP0730c;Dbxref=GeneID:2720047;gbkey=Gene;locus_tag=MAP0730c'	753491	74	1.7545e-05	0.5	3.34222e-07	52.495
'ID=gene756;Name=MAP0741c;Dbxref=GeneID:2718418;gbkey=Gene;locus_tag=MAP0741c'	763863	192	4.55221e-05	0.5	3.34222e-07	136.203
'ID=gene762;Name=MAP0747;Dbxref=GeneID:2720046;gbkey=Gene;locus_tag=MAP0747'	769225	133	3.15336e-05	0.5	3.34222e-07	94.3492
'ID=gene806;Name=MAP0791c;Dbxref=GeneID:2719721;gbkey=Gene;locus_tag=MAP0791c'	812926	328	7.7767e-05	0.5	3.34222e-07	232.681
'ID=gene810;Name=MAP0795;Dbxref=GeneID:2720587;gbkey=Gene;locus_tag=MAP0795'	816857	92	2.18127e-05	0.5	3.34222e-07	65.2641
'IG'	827800	194	4.59963e-05	0.5	3.34222e-07	137.622
'IG'	827928	1373	0.000325531	0.5	3.34222e-07	973.996
'ID=gene871;Name=MAP0856c;Dbxref=GeneID:2720246;gbkey=Gene;locus_tag=MAP0856c'	880399	1255	0.000297554	1	6.68444e-07	445.144
'ID=gene895;Name=MAP0879c;Dbxref=GeneID:2719069;gbkey=Gene;locus_tag=MAP0879c'	904029	397	9.41265e-05	1	6.68444e-07	140.814
'ID=gene897;Name=MAP0881;Dbxref=GeneID:2718266;gbkey=Gene;locus_tag=MAP0881'	908273	85	2.0153e-05	0.5	3.34222e-07	60.2984
'ID=gene905;Name=MAP0889;Dbxref=GeneID:2720451;gbkey=Gene;locus_tag=MAP0889'	916319	232	5.50059e-05	1	6.68444e-07	82.2895
'ID=gene916;Name=MAP0900;Dbxref=GeneID:2720779;gbkey=Gene;locus_tag=MAP0900'	929325	70	1.65966e-05	0.5	3.34222e-07	49.6575
'ID=gene952;Name=MAP0935;Dbxref=GeneID:2719500;gbkey=Gene;locus_tag=MAP0935'	965625	1042	0.000247053	1	6.68444e-07	369.594
'ID=gene963;Name=MAP0946c;Dbxref=GeneID:2720993;gbkey=Gene;locus_tag=MAP0946c'	976562	95	2.2524e-05	0.5	3.34222e-07	67.3923
'ID=gene994;Name=pks16;Dbxref=GeneID:2721800;gbkey=Gene;gene=pks16;locus_tag=MAP0977'	1015897	193	4.57592e-05	0.5	3.34222e-07	136.913
'IG'	1064710	237	5.61914e-05	1	6.68444e-07	84.063
'ID=gene1040;Name=MAP1021c;Dbxref=GeneID:2718544;gbkey=Gene;locus_tag=MAP1021c'	1066590	172	4.07803e-05	0.5	3.34222e-07	122.016
'IG'	1068359	133	3.15336e-05	0.5	3.34222e-07	94.3492
'ID=gene1046;Name=greA;Dbxref=GeneID:2719424;gbkey=Gene;gene=greA;locus_tag=MAP1027c'	1073149	134	3.17707e-05	0.5	3.34222e-07	95.0586
'ID=gene1048;Name=MAP1029;Dbxref=GeneID:2721547;gbkey=Gene;locus_tag=MAP1029'	1074578	706	0.000167389	1	6.68444e-07	250.416
'ID=gene1050;Name=speE;Dbxref=GeneID:2719444;gbkey=Gene;gene=speE;locus_tag=MAP1031c'	1077487	4672	0.00110771	30	2.00533e-05	55.238
'ID=gene1059;Name=fadD9;Dbxref=GeneID:2720444;gbkey=Gene;gene=fadD9;locus_tag=MAP1040c'	1085337	67	1.58853e-05	0.5	3.34222e-07	47.5293
'IG'	1101922	93	2.20498e-05	0.5	3.34222e-07	65.9735
'ID=gene1072;Name=MAP1053;Dbxref=GeneID:2720657;gbkey=Gene;locus_tag=MAP1053'	1105397	65	1.54111e-05	0.5	3.34222e-07	46.1105
'IG'	1117068	246	5.83253e-05	0.5	3.34222e-07	174.511
'IG'	1118297	232	5.50059e-05	0.5	3.34222e-07	164.579
'ID=gene1093;Name=MAP1074c;Dbxref=GeneID:2720764;gbkey=Gene;locus_tag=MAP1074c'	1127886	935	0.000221683	0.5	3.34222e-07	663.282
'ID=gene1132;Name=MAP1113c;Dbxref=GeneID:2721117;gbkey=Gene;locus_tag=MAP1113c'	1165813	104	2.46578e-05	0.5	3.34222e-07	73.7768
'ID=gene1163;Name=MAP1144c;Dbxref=GeneID:2721394;gbkey=Gene;locus_tag=MAP1144c'	1198109	88	2.08643e-05	0.5	3.34222e-07	62.4265
'ID=gene1172;Name=MAP1153;Dbxref=GeneID:2717908;gbkey=Gene;locus_tag=MAP1153'	1209182	89	2.11014e-05	0.5	3.34222e-07	63.1359
'ID=gene1174;Name=MAP1155;Dbxref=GeneID:2719416;gbkey=Gene;locus_tag=MAP1155'	1210995	706	0.000167389	2	1.33689e-06	125.208
'ID=gene1227;Name=MAP1208;Dbxref=GeneID:2719289;gbkey=Gene;locus_tag=MAP1208'	1270410	257	6.09333e-05	1	6.68444e-07	91.1569
'ID=gene1233;Name=MAP1214;Dbxref=GeneID:2718279;gbkey=Gene;locus_tag=MAP1214'	1275331	40143	0.00951769	91	6.08284e-05	156.468
'ID=gene1235;Name=lpqQ;Dbxref=GeneID:2718971;gbkey=Gene;gene=lpqQ;locus_tag=MAP1216c'	1276038	83	1.96788e-05	0.5	3.34222e-07	58.8796
'ID=gene1249;Name=MAP1230;Dbxref=GeneID:2717647;gbkey=Gene;locus_tag=MAP1230'	1292250	74	1.7545e-05	0.5	3.34222e-07	52.495
'IG'	1293137	102	2.41836e-05	0.5	3.34222e-07	72.358
'ID=gene1253;Name=MAP1234;Dbxref=GeneID:2720693;gbkey=Gene;locus_tag=MAP1234'	1296944	243	5.7614e-05	0.5	3.34222e-07	172.382
'ID=gene1256;Name=drrB;Dbxref=GeneID:2718507;gbkey=Gene;gene=drrB;locus_tag=MAP1237c'	1300462	477	0.000113094	0.5	3.34222e-07	338.38
'IG'	1309140	152	3.60384e-05	0.5	3.34222e-07	107.828
'ID=gene1298;Name=MAP1279c;Dbxref=GeneID:2720298;gbkey=Gene;locus_tag=MAP1279c'	1367406	70	1.65966e-05	0.5	3.34222e-07	49.6575
'ID=gene1320;Name=chaA;Dbxref=GeneID:2721277;gbkey=Gene;gene=chaA;locus_tag=MAP1301'	1389349	1079	0.000255825	2	1.33689e-06	191.359
'IG'	1409866	110	2.60804e-05	0.5	3.34222e-07	78.0332
'ID=gene1358;Name=MAP1338c;Dbxref=GeneID:2719332;gbkey=Gene;locus_tag=MAP1338c'	1435691	402	9.5312e-05	0.5	3.34222e-07	285.176
'ID=gene1359;Name=MAP1339;Dbxref=GeneID:2719198;gbkey=Gene;locus_tag=MAP1339'	1436536	186	4.40996e-05	1	6.68444e-07	65.9735
'ID=gene1363;Name=MAP1343;Dbxref=GeneID:2720887;gbkey=Gene;locus_tag=MAP1343'	1441132	115	2.72659e-05	0.5	3.34222e-07	81.5801
'ID=gene1368;Name=moeY;Dbxref=GeneID:2717517;gbkey=Gene;gene=moeY;locus_tag=MAP1348c'	1446547	138	3.2719e-05	0.5	3.34222e-07	97.8962
'ID=gene1386;Name=argR;Dbxref=GeneID:2720306;gbkey=Gene;gene=argR;locus_tag=MAP1366'	1469267	75	1.77821e-05	0.5	3.34222e-07	53.2044
'ID=gene1441;Name=MAP1420;Dbxref=GeneID:2720675;gbkey=Gene;locus_tag=MAP1420'	1532763	653	0.000154823	1	6.68444e-07	231.617
'ID=gene1441;Name=MAP1420;Dbxref=GeneID:2720675;gbkey=Gene;locus_tag=MAP1420'	1539237	557	0.000132062	2	1.33689e-06	98.7829
'ID=gene1445;Name=MAP1424c;Dbxref=GeneID:2721475;gbkey=Gene;locus_tag=MAP1424c'	1557187	302	7.16025e-05	0.5	3.34222e-07	214.237
'ID=gene1468;Name=MAP1447c;Dbxref=GeneID:2718349;gbkey=Gene;locus_tag=MAP1447c'	1581039	1419	0.000336437	5	3.34222e-06	100.663
'ID=gene1471;Name=MAP1450c;Dbxref=GeneID:2717703;gbkey=Gene;locus_tag=MAP1450c'	1584921	82	1.94418e-05	0.5	3.34222e-07	58.1702
'ID=gene1480;Name=MAP1459;Dbxref=GeneID:2717652;gbkey=Gene;locus_tag=MAP1459'	1597645	19067	0.00452068	61	4.07751e-05	110.869
'IG'	1614107	84	1.99159e-05	0.5	3.34222e-07	59.589
'ID=gene1534;Name=MAP1513;Dbxref=GeneID:2718479;gbkey=Gene;locus_tag=MAP1513'	1663580	75	1.77821e-05	0.5	3.34222e-07	53.2044
'ID=gene1538;Name=MAP1517;Dbxref=GeneID:2719398;gbkey=Gene;locus_tag=MAP1517'	1667108	224	5.31092e-05	0.5	3.34222e-07	158.904
'IG'	1690249	441	0.000104559	1	6.68444e-07	156.421
'ID=gene1614;Name=MAP1593;Dbxref=GeneID:2721643;gbkey=Gene;locus_tag=MAP1593'	1750287	64	1.5174e-05	0.5	3.34222e-07	45.4011
'ID=gene1626;Name=MAP1605c;Dbxref=GeneID:2718977;gbkey=Gene;locus_tag=MAP1605c'	1762029	80	1.89676e-05	0.5	3.34222e-07	56.7514
'IG'	1815139	232	5.50059e-05	1	6.68444e-07	82.2895
'ID=gene1700;Name=MAP1679c;Dbxref=GeneID:2719828;gbkey=Gene;locus_tag=MAP1679c'	1834313	155	3.67497e-05	1	6.68444e-07	54.9779
'ID=gene1722;Name=MAP1701c;Dbxref=GeneID:2720726;gbkey=Gene;locus_tag=MAP1701c'	1861226	162	3.84093e-05	0.5	3.34222e-07	114.922
'IG'	1890768	67	1.58853e-05	0.5	3.34222e-07	47.5293
'ID=gene1754;Name=MAP1733;Dbxref=GeneID:2720732;gbkey=Gene;locus_tag=MAP1733'	1894685	895	0.0002122	1	6.68444e-07	317.453
'ID=gene1782;Name=MAP1761c;Dbxref=GeneID:2720184;gbkey=Gene;locus_tag=MAP1761c'	1923382	892	0.000211488	0.5	3.34222e-07	632.778
'ID=gene1786;Name=MAP1765c;Dbxref=GeneID:2719923;gbkey=Gene;locus_tag=MAP1765c'	1928237	441	0.000104559	0.5	3.34222e-07	312.842
'ID=gene1789;Name=MAP1768c;Dbxref=GeneID:2721501;gbkey=Gene;locus_tag=MAP1768c'	1930653	550	0.000130402	0.5	3.34222e-07	390.166
'ID=gene1790;Name=MAP1769c;Dbxref=GeneID:2721502;gbkey=Gene;locus_tag=MAP1769c'	1932242	655	0.000155297	0.5	3.34222e-07	464.652
'ID=gene1821;Name=MAP1800c;Dbxref=GeneID:2720417;gbkey=Gene;locus_tag=MAP1800c'	1975981	204	4.83673e-05	0.5	3.34222e-07	144.716
'ID=gene1891;Name=MAP1870c;Dbxref=GeneID:2717553;gbkey=Gene;locus_tag=MAP1870c'	2061374	1095	0.000259619	3	2.00533e-06	129.464
'ID=gene1927;Name=mraW;Dbxref=GeneID:2719401;gbkey=Gene;gene=mraW;locus_tag=MAP1905c'	2106175	203	4.81302e-05	0.5	3.34222e-07	144.007
'ID=gene1941;Name=MAP1919;Dbxref=GeneID:2720240;gbkey=Gene;locus_tag=MAP1919'	2120297	207	4.90786e-05	0.5	3.34222e-07	146.844
'ID=gene1947;Name=fadD15;Dbxref=GeneID:2720517;gbkey=Gene;gene=fadD15;locus_tag=MAP1925'	2125118	1209	0.000286647	6	4.01066e-06	71.4713
'ID=gene1977;Name=ephD;Dbxref=GeneID:2719688;gbkey=Gene;gene=ephD;locus_tag=MAP1955c'	2158333	42990	0.0101927	100	6.68444e-05	152.484
'ID=gene1979;Name=MAP1957;Dbxref=GeneID:2719772;gbkey=Gene;locus_tag=MAP1957'	2161715	168	3.98319e-05	0.5	3.34222e-07	119.178
'IG'	2229966	219	5.19237e-05	1	6.68444e-07	77.6785
'ID=gene2066;Name=yjcE;Dbxref=GeneID:2721650;gbkey=Gene;gene=yjcE;locus_tag=MAP2043'	2251143	183	4.33883e-05	0.5	3.34222e-07	129.819
'ID=gene2104;Name=MAP2081;Dbxref=GeneID:2721434;gbkey=Gene;locus_tag=MAP2081'	2300458	512	0.000121392	3	2.00533e-06	60.5348
'ID=gene2105;Name=MAP2082;Dbxref=GeneID:2720891;gbkey=Gene;locus_tag=MAP2082'	2301626	247	5.85623e-05	1	6.68444e-07	87.61
'ID=gene2126;Name=narK3_1;Dbxref=GeneID:2721234;gbkey=Gene;gene=narK3_1;locus_tag=MAP2102c'	2326744	83	1.96788e-05	0.5	3.34222e-07	58.8796
'ID=gene2151;Name=MAP2127;Dbxref=GeneID:2720126;gbkey=Gene;locus_tag=MAP2127'	2357900	442	0.000104796	0.5	3.34222e-07	313.551
'IG'	2391476	296	7.018e-05	1	6.68444e-07	104.99
'ID=gene2210;Name=MAP2185c;Dbxref=GeneID:2717727;gbkey=Gene;locus_tag=MAP2185c'	2427210	1942	0.000460438	15	1.00267e-05	45.9213
'ID=gene2222;Name=lipK;Dbxref=GeneID:2718058;gbkey=Gene;gene=lipK;locus_tag=MAP2197'	2442146	1180	0.000279772	1	6.68444e-07	418.542
'ID=gene2231;Name=MAP2206;Dbxref=GeneID:2718770;gbkey=Gene;locus_tag=MAP2206'	2452458	156	3.69867e-05	0.5	3.34222e-07	110.665
'IG'	2461353	102	2.41836e-05	0.5	3.34222e-07	72.358
'ID=gene2243;Name=MAP2218;Dbxref=GeneID:2719888;gbkey=Gene;locus_tag=MAP2218'	2467246	76	1.80192e-05	0.5	3.34222e-07	53.9138
'ID=gene2264;Name=mmpL4_4;Dbxref=GeneID:2720334;gbkey=Gene;gene=mmpL4_4;locus_tag=MAP2239'	2504133	67	1.58853e-05	0.5	3.34222e-07	47.5293
'ID=gene2284;Name=entB;Dbxref=GeneID:2721142;gbkey=Gene;gene=entB;locus_tag=MAP2259'	2524145	193	4.57592e-05	0.5	3.34222e-07	136.913
'ID=gene2345;Name=MAP2317c;Dbxref=GeneID:2717574;gbkey=Gene;locus_tag=MAP2317c'	2599470	185	4.38625e-05	0.5	3.34222e-07	131.238
'ID=gene2354;Name=MAP2325;Dbxref=GeneID:2717620;gbkey=Gene;locus_tag=MAP2325'	2609086	739	0.000175213	1	6.68444e-07	262.121
'ID=gene2366;Name=MAP2336;Dbxref=GeneID:2720759;gbkey=Gene;locus_tag=MAP2336'	2626463	97	2.29982e-05	0.5	3.34222e-07	68.8111
'ID=gene2386;Name=MAP2356;Dbxref=GeneID:2718765;gbkey=Gene;locus_tag=MAP2356'	2648086	157	3.72238e-05	1	6.68444e-07	55.6873
'ID=gene2387;Name=MAP2357;Dbxref=GeneID:2718766;gbkey=Gene;locus_tag=MAP2357'	2648407	135	3.20078e-05	0.5	3.34222e-07	95.768
'ID=gene2406;Name=MAP2376c;Dbxref=GeneID:2719793;gbkey=Gene;locus_tag=MAP2376c'	2671612	150989	0.0357987	869	0.000580878	61.6286
'ID=gene2452;Name=MAP2421c;Dbxref=GeneID:2717626;gbkey=Gene;locus_tag=MAP2421c'	2719210	81	1.92047e-05	0.5	3.34222e-07	57.4608
'ID=gene2507;Name=MAP2472;Dbxref=GeneID:2718489;gbkey=Gene;locus_tag=MAP2472'	2777983	99	2.34724e-05	0.5	3.34222e-07	70.2299
'IG'	2778370	150	3.55642e-05	0.5	3.34222e-07	106.409
'ID=gene2513;Name=MAP2478;Dbxref=GeneID:2720661;gbkey=Gene;locus_tag=MAP2478'	2782143	439	0.000104084	1	6.68444e-07	155.712
'ID=gene2560;Name=MAP2525c;Dbxref=GeneID:2719220;gbkey=Gene;locus_tag=MAP2525c'	2837125	278	6.59123e-05	0.5	3.34222e-07	197.211
'ID=gene2567;Name=MAP2532;Dbxref=GeneID:2719013;gbkey=Gene;locus_tag=MAP2532'	2843675	487	0.000115465	1	6.68444e-07	172.737
'IG'	2855208	927	0.000219787	0.5	3.34222e-07	657.607
'ID=gene2573;Name=MAP2538;Dbxref=GeneID:2719136;gbkey=Gene;locus_tag=MAP2538'	2855530	81	1.92047e-05	0.5	3.34222e-07	57.4608
'ID=gene2580;Name=sugC;Dbxref=GeneID:2719479;gbkey=Gene;gene=sugC;locus_tag=MAP2545c'	2863051	158	3.74609e-05	0.5	3.34222e-07	112.084
'ID=gene2585;Name=MAP2550;Dbxref=GeneID:2720549;gbkey=Gene;locus_tag=MAP2550'	2868441	159	3.7698e-05	0.5	3.34222e-07	112.793
'ID=gene2592;Name=sigE;Dbxref=GeneID:2721342;gbkey=Gene;gene=sigE;locus_tag=MAP2557c'	2875667	169	4.0069e-05	0.5	3.34222e-07	119.887
'ID=gene2605;Name=folP2;Dbxref=GeneID:2717540;gbkey=Gene;gene=folP2;locus_tag=MAP2570c'	2890003	238	5.64285e-05	0.5	3.34222e-07	168.835
'IG'	2891882	100	2.37095e-05	0.5	3.34222e-07	70.9393
'ID=gene2607;Name=MAP2572c;Dbxref=GeneID:2717625;gbkey=Gene;locus_tag=MAP2572c'	2892066	119	2.82142e-05	0.5	3.34222e-07	84.4177
'IG'	2899604	473	0.000112146	1	6.68444e-07	167.771
'ID=gene2619;Name=MAP2584;Dbxref=GeneID:2717874;gbkey=Gene;locus_tag=MAP2584'	2908961	81	1.92047e-05	0.5	3.34222e-07	57.4608
'ID=gene2629;Name=MAP2594;Dbxref=GeneID:2718555;gbkey=Gene;locus_tag=MAP2594'	2918393	200	4.74189e-05	1	6.68444e-07	70.9393
'ID=gene2633;Name=sat;Dbxref=GeneID:2718857;gbkey=Gene;gene=sat;locus_tag=MAP2598c'	2923956	161	3.81722e-05	1	6.68444e-07	57.1061
'IG'	2941197	98	2.32353e-05	0.5	3.34222e-07	69.5205
'IG'	2980585	436	0.000103373	0.5	3.34222e-07	309.295
'IG'	3016837	378	8.96217e-05	2	1.33689e-06	67.0376
'IG'	3016891	230	5.45317e-05	1	6.68444e-07	81.5801
'IG'	3018157	138	3.2719e-05	0.5	3.34222e-07	97.8962
'IG'	3038367	99	2.34724e-05	0.5	3.34222e-07	70.2299
'ID=gene2769;Name=MAP2734;Dbxref=GeneID:2720226;gbkey=Gene;locus_tag=MAP2734'	3067579	3935	0.000932967	6	4.01066e-06	232.622
'ID=gene2777;Name=MAP2742;Dbxref=GeneID:2717705;gbkey=Gene;locus_tag=MAP2742'	3074086	445	0.000105507	2	1.33689e-06	78.9199
'ID=gene2796;Name=MAP2757;Dbxref=GeneID:2717688;gbkey=Gene;locus_tag=MAP2757'	3090342	558	0.000132299	1	6.68444e-07	197.921
'ID=gene2807;Name=MAP2768c;Dbxref=GeneID:2717956;gbkey=Gene;locus_tag=MAP2768c'	3099193	80	1.89676e-05	0.5	3.34222e-07	56.7514
'IG'	3117629	172	4.07803e-05	0.5	3.34222e-07	122.016
'IG'	3163426	76	1.80192e-05	0.5	3.34222e-07	53.9138
'IG'	3171959	203	4.81302e-05	0.5	3.34222e-07	144.007
'ID=gene2908;Name=thyA;Dbxref=GeneID:2718423;gbkey=Gene;gene=thyA;locus_tag=MAP2869c'	3196234	113	2.67917e-05	0.5	3.34222e-07	80.1614
'ID=gene2910;Name=MAP2871c;Dbxref=GeneID:2720773;gbkey=Gene;locus_tag=MAP2871c'	3198644	124	2.93997e-05	0.5	3.34222e-07	87.9647
'ID=gene2918;Name=MAP2879c;Dbxref=GeneID:2719176;gbkey=Gene;locus_tag=MAP2879c'	3207978	102	2.41836e-05	0.5	3.34222e-07	72.358
'ID=gene2999;Name=viuB;Dbxref=GeneID:2720101;gbkey=Gene;gene=viuB;locus_tag=MAP2960c'	3293480	543	0.000128742	0.5	3.34222e-07	385.2
'ID=gene3002;Name=MAP2963c;Dbxref=GeneID:2720464;gbkey=Gene;locus_tag=MAP2963c'	3298617	123	2.91626e-05	0.5	3.34222e-07	87.2553
'IG'	3406809	6791	0.00161011	12	8.02133e-06	200.729
'ID=gene3104;Name=MAP3063;Dbxref=GeneID:2721692;gbkey=Gene;locus_tag=MAP3063'	3407843	88	2.08643e-05	0.5	3.34222e-07	62.4265
'ID=gene3122;Name=phr;Dbxref=GeneID:2721108;gbkey=Gene;gene=phr;locus_tag=MAP3081'	3428538	524	0.000124238	3	2.00533e-06	61.9536
'ID=gene3145;Name=MAP3104c;Dbxref=GeneID:2719334;gbkey=Gene;locus_tag=MAP3104c'	3451337	112	2.65546e-05	0.5	3.34222e-07	79.452
'ID=gene3154;Name=MAP3113c;Dbxref=GeneID:2720116;gbkey=Gene;locus_tag=MAP3113c'	3461650	161	3.81722e-05	0.5	3.34222e-07	114.212
'ID=gene3159;Name=cstA;Dbxref=GeneID:2720275;gbkey=Gene;gene=cstA;locus_tag=MAP3118'	3467788	312	7.39735e-05	2	1.33689e-06	55.3326
'ID=gene3168;Name=emrE;Dbxref=GeneID:2719303;gbkey=Gene;gene=emrE;locus_tag=MAP3127'	3478139	253	5.99849e-05	1	6.68444e-07	89.7382
'ID=gene3176;Name=MAP3135c;Dbxref=GeneID:2717992;gbkey=Gene;locus_tag=MAP3135c'	3489497	402	9.5312e-05	0.5	3.34222e-07	285.176
'ID=gene3181;Name=MAP3140c;Dbxref=GeneID:2720750;gbkey=Gene;locus_tag=MAP3140c'	3494080	67	1.58853e-05	0.5	3.34222e-07	47.5293
'IG'	3530897	137	3.2482e-05	0.5	3.34222e-07	97.1868
'ID=gene3246;Name=nuoD;Dbxref=GeneID:2718526;gbkey=Gene;gene=nuoD;locus_tag=MAP3204'	3553534	121	2.86884e-05	0.5	3.34222e-07	85.8365
'ID=gene3301;Name=pknJ;Dbxref=GeneID:2719894;gbkey=Gene;gene=pknJ;locus_tag=MAP3259'	3618861	238	5.64285e-05	0.5	3.34222e-07	168.835
'ID=gene3304;Name=glgX_2;Dbxref=GeneID:2719231;gbkey=Gene;gene=glgX_2;locus_tag=MAP3262c'	3622922	206	4.88415e-05	0.5	3.34222e-07	146.135
'ID=gene3307;Name=MAP3265;Dbxref=GeneID:2718727;gbkey=Gene;locus_tag=MAP3265'	3626513	337	7.99009e-05	0.5	3.34222e-07	239.065
'ID=gene3376;Name=MAP3333c;Dbxref=GeneID:2718090;gbkey=Gene;locus_tag=MAP3333c'	3702763	540	0.000128031	0.5	3.34222e-07	383.072
'ID=gene3392;Name=kefB;Dbxref=GeneID:2721221;gbkey=Gene;gene=kefB;locus_tag=MAP3349c'	3718653	384	9.10443e-05	1	6.68444e-07	136.203
'ID=gene3398;Name=MAP3355c;Dbxref=GeneID:2718749;gbkey=Gene;locus_tag=MAP3355c'	3726549	101	2.39465e-05	0.5	3.34222e-07	71.6486
'ID=gene3409;Name=MAP3366;Dbxref=GeneID:2718093;gbkey=Gene;locus_tag=MAP3366'	3740680	98	2.32353e-05	0.5	3.34222e-07	69.5205
'IG'	3747034	254	6.0222e-05	0.5	3.34222e-07	180.186
'ID=gene3420;Name=MAP3377;Dbxref=GeneID:2718638;gbkey=Gene;locus_tag=MAP3377'	3751543	84	1.99159e-05	0.5	3.34222e-07	59.589
'ID=gene3431;Name=pstS;Dbxref=GeneID:2721143;gbkey=Gene;gene=pstS;locus_tag=MAP3388c'	3764218	2221	0.000526587	3	2.00533e-06	262.593
'IG'	3771433	98	2.32353e-05	0.5	3.34222e-07	69.5205
'IG'	3788901	334	7.91896e-05	2	1.33689e-06	59.2343
'ID=gene3472;Name=deoD;Dbxref=GeneID:2720062;gbkey=Gene;gene=deoD;locus_tag=MAP3429'	3808909	450	0.000106693	0.5	3.34222e-07	319.227
'ID=gene3479;Name=MAP3436c;Dbxref=GeneID:2720499;gbkey=Gene;locus_tag=MAP3436c'	3816011	467	0.000110723	0.5	3.34222e-07	331.286
'ID=gene3571;Name=MAP3528;Dbxref=GeneID:2721298;gbkey=Gene;locus_tag=MAP3528'	3931566	755	0.000179006	0.5	3.34222e-07	535.591
'ID=gene3577;Name=MAP3534c;Dbxref=GeneID:2718820;gbkey=Gene;locus_tag=MAP3534c'	3938626	145	3.43787e-05	0.5	3.34222e-07	102.862
'ID=gene3604;Name=MAP3561;Dbxref=GeneID:2720539;gbkey=Gene;locus_tag=MAP3561'	3960977	131	3.10594e-05	0.5	3.34222e-07	92.9304
'IG'	3961970	504	0.000119496	1	6.68444e-07	178.767
'ID=gene3606;Name=MAP3563;Dbxref=GeneID:2718389;gbkey=Gene;locus_tag=MAP3563'	3962420	502	0.000119021	2	1.33689e-06	89.0288
'ID=gene3629;Name=MAP3586c;Dbxref=GeneID:2719697;gbkey=Gene;locus_tag=MAP3586c'	3984438	74	1.7545e-05	0.5	3.34222e-07	52.495
'ID=gene3637;Name=MAP3594;Dbxref=GeneID:2721485;gbkey=Gene;locus_tag=MAP3594'	3991967	251	5.95107e-05	1	6.68444e-07	89.0288
'ID=gene3644;Name=fadD5;Dbxref=GeneID:2720317;gbkey=Gene;gene=fadD5;locus_tag=MAP3601'	3996877	530	0.00012566	0.5	3.34222e-07	375.978
'ID=gene3669;Name=MAP3626c;Dbxref=GeneID:2720958;gbkey=Gene;locus_tag=MAP3626c'	4024332	238	5.64285e-05	0.5	3.34222e-07	168.835
'ID=gene3691;Name=MAP3648c;Dbxref=GeneID:2721447;gbkey=Gene;locus_tag=MAP3648c'	4051162	1218	0.000288781	2	1.33689e-06	216.01
'ID=gene3691;Name=MAP3648c;Dbxref=GeneID:2721447;gbkey=Gene;locus_tag=MAP3648c'	4051192	760	0.000180192	1	6.68444e-07	269.569
'IG'	4054733	84	1.99159e-05	0.5	3.34222e-07	59.589
'ID=gene3711;Name=MAP3668c;Dbxref=GeneID:2721405;gbkey=Gene;locus_tag=MAP3668c'	4075441	683	0.000161936	0.5	3.34222e-07	484.515
'ID=gene3723;Name=MAP3680c;Dbxref=GeneID:2718735;gbkey=Gene;locus_tag=MAP3680c'	4089482	172	4.07803e-05	0.5	3.34222e-07	122.016
'ID=gene3735;Name=fabG;Dbxref=GeneID:2720667;gbkey=Gene;gene=fabG;locus_tag=MAP3692c'	4106724	886	0.000210066	2	1.33689e-06	157.13
'ID=gene3745;Name=nirB;Dbxref=GeneID:2720934;gbkey=Gene;gene=nirB;locus_tag=MAP3702'	4118328	117	2.77401e-05	0.5	3.34222e-07	82.9989
'ID=gene3752;Name=MAP3709c;Dbxref=GeneID:2719537;gbkey=Gene;locus_tag=MAP3709c'	4126100	67	1.58853e-05	0.5	3.34222e-07	47.5293
'ID=gene3755;Name=narU;Dbxref=GeneID:2719471;gbkey=Gene;gene=narU;locus_tag=MAP3712'	4129596	3831	0.000908309	4	2.67378e-06	339.71
'ID=gene3755;Name=narU;Dbxref=GeneID:2719471;gbkey=Gene;gene=narU;locus_tag=MAP3712'	4130154	74	1.7545e-05	0.5	3.34222e-07	52.495
'ID=gene3766;Name=fadD27;Dbxref=GeneID:2719124;gbkey=Gene;gene=fadD27;locus_tag=MAP3723c'	4143793	95	2.2524e-05	0.5	3.34222e-07	67.3923
'ID=gene3768;Name=MAP3725;Dbxref=GeneID:2717648;gbkey=Gene;locus_tag=MAP3725'	4146072	73	1.73079e-05	0.5	3.34222e-07	51.7857
'ID=gene3769;Name=MAP3726;Dbxref=GeneID:2717649;gbkey=Gene;locus_tag=MAP3726'	4147786	69	1.63595e-05	0.5	3.34222e-07	48.9481
'ID=gene3778;Name=MAP3735c;Dbxref=GeneID:2719216;gbkey=Gene;locus_tag=MAP3735c'	4157792	19422	0.00460485	31	2.07218e-05	222.223
'ID=gene3778;Name=MAP3735c;Dbxref=GeneID:2719216;gbkey=Gene;locus_tag=MAP3735c'	4157971	82	1.94418e-05	0.5	3.34222e-07	58.1702
'IG'	4163406	1138	0.000269814	0.5	3.34222e-07	807.289
'ID=gene3783;Name=MAP3740;Dbxref=GeneID:2721720;gbkey=Gene;locus_tag=MAP3740'	4165371	586	0.000138937	1	6.68444e-07	207.852
'ID=gene3783;Name=MAP3740;Dbxref=GeneID:2721720;gbkey=Gene;locus_tag=MAP3740'	4166739	109	2.58433e-05	0.5	3.34222e-07	77.3238
'ID=gene3783;Name=MAP3740;Dbxref=GeneID:2721720;gbkey=Gene;locus_tag=MAP3740'	4169827	267	6.33042e-05	0.5	3.34222e-07	189.408
'ID=gene3785;Name=MAP3742;Dbxref=GeneID:2721805;gbkey=Gene;locus_tag=MAP3742'	4177625	105	2.48949e-05	0.5	3.34222e-07	74.4862
'IG'	4184986	146	3.46158e-05	0.5	3.34222e-07	103.571
'ID=gene3800;Name=MAP3757c;Dbxref=GeneID:2718825;gbkey=Gene;locus_tag=MAP3757c'	4195634	73	1.73079e-05	0.5	3.34222e-07	51.7857
'IG'	4196920	74	1.7545e-05	0.5	3.34222e-07	52.495
'ID=gene3807;Name=pks2;Dbxref=GeneID:2718611;gbkey=Gene;gene=pks2;locus_tag=MAP3764c'	4204978	388	9.19927e-05	0.5	3.34222e-07	275.244
'ID=gene3808;Name=MAP3765;Dbxref=GeneID:2718612;gbkey=Gene;locus_tag=MAP3765'	4209560	1142	0.000270762	4	2.67378e-06	101.266
'IG'	4212621	79	1.87305e-05	0.5	3.34222e-07	56.042
'ID=gene3813;Name=MAP3770;Dbxref=GeneID:2718987;gbkey=Gene;locus_tag=MAP3770'	4214190	86	2.03901e-05	0.5	3.34222e-07	61.0078
'ID=gene3818;Name=MAP3775c;Dbxref=GeneID:2718885;gbkey=Gene;locus_tag=MAP3775c'	4218328	2871	0.000680698	6	4.01066e-06	169.722
'ID=gene3818;Name=MAP3775c;Dbxref=GeneID:2718885;gbkey=Gene;locus_tag=MAP3775c'	4218736	785	0.000186119	4	2.67378e-06	69.6091
'ID=gene3857;Name=MAP3814c;Dbxref=GeneID:2721645;gbkey=Gene;locus_tag=MAP3814c'	4262202	152	3.60384e-05	0.5	3.34222e-07	107.828
'ID=gene3861;Name=MAP3818;Dbxref=GeneID:2718569;gbkey=Gene;locus_tag=MAP3818'	4266503	1637	0.000388124	1	6.68444e-07	580.638
'ID=gene3878;Name=MAP3834;Dbxref=GeneID:2720817;gbkey=Gene;locus_tag=MAP3834'	4288934	69	1.63595e-05	0.5	3.34222e-07	48.9481
'ID=gene3904;Name=MAP3860;Dbxref=GeneID:2720701;gbkey=Gene;locus_tag=MAP3860'	4323024	230	5.45317e-05	1	6.68444e-07	81.5801
'ID=gene3915;Name=purT;Dbxref=GeneID:2719909;gbkey=Gene;gene=purT;locus_tag=MAP3871'	4332733	209	4.95528e-05	0.5	3.34222e-07	148.263
'ID=gene3927;Name=MAP3883c;Dbxref=GeneID:2720748;gbkey=Gene;locus_tag=MAP3883c'	4344795	2004	0.000475137	14	9.35821e-06	50.7722
'ID=gene3928;Name=MAP3884;Dbxref=GeneID:2721358;gbkey=Gene;locus_tag=MAP3884'	4344863	1518	0.000359909	11	7.35288e-06	48.9481
'ID=gene3932;Name=MAP3888c;Dbxref=GeneID:2721467;gbkey=Gene;locus_tag=MAP3888c'	4350529	1309	0.000310357	5	3.34222e-06	92.8595
'IG'	4394489	159	3.7698e-05	0.5	3.34222e-07	112.793
'IG'	4398850	92	2.18127e-05	0.5	3.34222e-07	65.2641
'ID=gene3996;Name=MAP3952;Dbxref=GeneID:2718858;gbkey=Gene;locus_tag=MAP3952'	4414892	266	6.30671e-05	0.5	3.34222e-07	188.698
'IG'	4428336	99	2.34724e-05	0.5	3.34222e-07	70.2299
'IG'	4428338	886	0.000210066	6	4.01066e-06	52.3768
'ID=gene4039;Name=cmaA2;Dbxref=GeneID:2721620;gbkey=Gene;gene=cmaA2;locus_tag=MAP3995c'	4452642	73	1.73079e-05	0.5	3.34222e-07	51.7857
'IG'	4455683	116	2.7503e-05	0.5	3.34222e-07	82.2895
'ID=gene4042;Name=MAP3998c;Dbxref=GeneID:2721623;gbkey=Gene;locus_tag=MAP3998c'	4460838	82	1.94418e-05	0.5	3.34222e-07	58.1702
'IG'	4487286	124	2.93997e-05	0.5	3.34222e-07	87.9647
'ID=gene4078;Name=MAP4034;Dbxref=GeneID:2718326;gbkey=Gene;locus_tag=MAP4034'	4496514	204	4.83673e-05	0.5	3.34222e-07	144.716
'ID=gene4090;Name=MAP4046c;Dbxref=GeneID:2720202;gbkey=Gene;locus_tag=MAP4046c'	4505747	173	4.10174e-05	0.5	3.34222e-07	122.725
'ID=gene4106;Name=MAP4062c;Dbxref=GeneID:2719958;gbkey=Gene;locus_tag=MAP4062c'	4524001	102	2.41836e-05	0.5	3.34222e-07	72.358
'ID=gene4109;Name=MAP4064c;Dbxref=GeneID:2720608;gbkey=Gene;locus_tag=MAP4064c'	4526643	89	2.11014e-05	0.5	3.34222e-07	63.1359
'ID=gene4121;Name=MAP4076;Dbxref=GeneID:2718573;gbkey=Gene;locus_tag=MAP4076'	4544064	1920	0.000455221	3	2.00533e-06	227.006
'ID=gene4244;Name=MAP4196;Dbxref=GeneID:2718903;gbkey=Gene;locus_tag=MAP4196'	4666773	619	0.000146762	1	6.68444e-07	219.557
'ID=gene4249;Name=sigL;Dbxref=GeneID:2718811;gbkey=Gene;gene=sigL;locus_tag=MAP4201'	4670836	1225	0.000290441	2	1.33689e-06	217.251
'ID=gene4286;Name=MAP4238;Dbxref=GeneID:2721041;gbkey=Gene;locus_tag=MAP4238'	4705666	73	1.73079e-05	0.5	3.34222e-07	51.7857
'ID=gene4298;Name=MAP4250c;Dbxref=GeneID:2719451;gbkey=Gene;locus_tag=MAP4250c'	4719419	77	1.82563e-05	0.5	3.34222e-07	54.6232
'ID=gene4333;Name=MAP4285;Dbxref=GeneID:2720445;gbkey=Gene;locus_tag=MAP4285'	4752935	77	1.82563e-05	0.5	3.34222e-07	54.6232
'ID=gene4373;Name=MAP4325c;Dbxref=GeneID:2721136;gbkey=Gene;locus_tag=MAP4325c'	4799903	165	3.91206e-05	0.5	3.34222e-07	117.05
'ID=gene4373;Name=MAP4325c;Dbxref=GeneID:2721136;gbkey=Gene;locus_tag=MAP4325c'	4800777	64	1.5174e-05	0.5	3.34222e-07	45.4011
'ID=gene4374;Name=MAP4326c;Dbxref=GeneID:2718169;gbkey=Gene;locus_tag=MAP4326c'	4801068	2114	0.000501218	2	1.33689e-06	374.914
'IG'	4803735	108	2.56062e-05	0.5	3.34222e-07	76.6144
'ID=gene4381;Name=MAP4333;Dbxref=GeneID:2720360;gbkey=Gene;locus_tag=MAP4333'	4810867	110	2.60804e-05	0.5	3.34222e-07	78.0332

## Sheet: Library#2
Gene annotation	TA position	Reads (+ mJ)	Reads as proportion of library	Reads (- mJ)	Reads as proportion of library	plus/minus ratio
'ID=gene29;Name=MAP0027;Dbxref=GeneID:2719823;gbkey=Gene;locus_tag=MAP0027'	29631	710	0.000180727	0.5	6.25294e-07	289.027
'IG'	32572	535	0.000136182	1	1.25059e-06	108.894
'ID=gene97;Name=nuoI_1;Dbxref=GeneID:2718783;gbkey=Gene;gene=nuoI_1;locus_tag=MAP0095c'	103011	1153	0.000293491	0.5	6.25294e-07	469.364
'ID=gene196;Name=MAP0194;Dbxref=GeneID:2720684;gbkey=Gene;locus_tag=MAP0194'	199793	17181	0.00437334	21	2.62623e-05	166.525
'ID=gene229;Name=MAP0227c;Dbxref=GeneID:2721632;gbkey=Gene;locus_tag=MAP0227c'	241062	159	4.04727e-05	0.5	6.25294e-07	64.7259
'ID=gene245;Name=MAP0243c;Dbxref=GeneID:2717716;gbkey=Gene;locus_tag=MAP0243c'	263559	689	0.000175382	2	2.50118e-06	70.1197
'ID=gene245;Name=MAP0243c;Dbxref=GeneID:2717716;gbkey=Gene;locus_tag=MAP0243c'	265312	150	3.81818e-05	0.5	6.25294e-07	61.0621
'ID=gene270;Name=fadE1_1;Dbxref=GeneID:2720910;gbkey=Gene;gene=fadE1_1;locus_tag=MAP0265c'	284869	159	4.04727e-05	0.5	6.25294e-07	64.7259
'ID=gene288;Name=MAP0282c;Dbxref=GeneID:2720976;gbkey=Gene;locus_tag=MAP0282c'	299746	1223	0.000311309	1	1.25059e-06	248.93
'ID=gene312;Name=gshA;Dbxref=GeneID:2718513;gbkey=Gene;gene=gshA;locus_tag=MAP0306c'	326761	2161	0.000550072	5	6.25294e-06	87.9702
'ID=gene315;Name=MAP0309c;Dbxref=GeneID:2720447;gbkey=Gene;locus_tag=MAP0309c'	330623	206	5.24363e-05	0.5	6.25294e-07	83.8587
'ID=gene401;Name=ponA_2;Dbxref=GeneID:2718355;gbkey=Gene;gene=ponA_2;locus_tag=MAP0392c'	417344	4433	0.0011284	6	7.50353e-06	150.382
'ID=gene430;Name=MAP0421c;Dbxref=GeneID:2720680;gbkey=Gene;locus_tag=MAP0421c'	445420	775	0.000197272	0.5	6.25294e-07	315.488
'ID=gene473;Name=MAP0463;Dbxref=GeneID:2721252;gbkey=Gene;locus_tag=MAP0463'	491791	414	0.000105382	0.5	6.25294e-07	168.531
'ID=gene491;Name=MAP0481c;Dbxref=GeneID:2718358;gbkey=Gene;locus_tag=MAP0481c'	508628	4942	0.00125796	17	2.126e-05	59.1704
'ID=gene555;Name=MAP0545;Dbxref=GeneID:2717816;gbkey=Gene;locus_tag=MAP0545'	570559	158	4.02181e-05	0.5	6.25294e-07	64.3188
'ID=gene573;Name=MAP0563;Dbxref=GeneID:2717861;gbkey=Gene;locus_tag=MAP0563'	587795	22766	0.00579498	85	0.0001063	54.5153
'ID=gene590;Name=MAP0580c;Dbxref=GeneID:2718078;gbkey=Gene;locus_tag=MAP0580c'	605629	905	0.000230363	4	5.00235e-06	46.051
'ID=gene602;Name=phoP;Dbxref=GeneID:2717964;gbkey=Gene;gene=phoP;locus_tag=MAP0591'	617901	695	0.000176909	1	1.25059e-06	141.461
'ID=gene612;Name=MAP0601c;Dbxref=GeneID:2721683;gbkey=Gene;locus_tag=MAP0601c'	626352	142	3.61454e-05	0.5	6.25294e-07	57.8055
'IG'	684688	3443	0.000876399	3	3.75176e-06	233.597
'ID=gene683;Name=MAP0668;Dbxref=GeneID:2720381;gbkey=Gene;locus_tag=MAP0668'	689372	114	2.90181e-05	0.5	6.25294e-07	46.4072
'ID=gene770;Name=aldA_2;Dbxref=GeneID:2720307;gbkey=Gene;gene=aldA_2;locus_tag=MAP0755'	777760	154	3.92e-05	0.5	6.25294e-07	62.6904
'IG'	850437	447	0.000113782	0.5	6.25294e-07	181.965
'ID=gene916;Name=MAP0900;Dbxref=GeneID:2720779;gbkey=Gene;locus_tag=MAP0900'	929322	2360	0.000600727	7	8.75411e-06	68.6222
'ID=gene1016;Name=MAP0998c;Dbxref=GeneID:2720523;gbkey=Gene;locus_tag=MAP0998c'	1039430	4607	0.00117269	5	6.25294e-06	187.542
'ID=gene1054;Name=MAP1035c;Dbxref=GeneID:2720336;gbkey=Gene;locus_tag=MAP1035c'	1080887	140	3.56363e-05	0.5	6.25294e-07	56.9913
'IG'	1118154	737	0.0001876	0.5	6.25294e-07	300.019
'IG'	1118221	2042	0.000519781	1	1.25059e-06	415.63
'ID=gene1166;Name=MAP1147;Dbxref=GeneID:2719211;gbkey=Gene;locus_tag=MAP1147'	1202371	1318	0.000335491	3	3.75176e-06	89.4221
'ID=gene1170;Name=MAP1151c;Dbxref=GeneID:2720050;gbkey=Gene;locus_tag=MAP1151c'	1207230	257	6.54181e-05	0.5	6.25294e-07	104.62
'ID=gene1174;Name=MAP1155;Dbxref=GeneID:2719416;gbkey=Gene;locus_tag=MAP1155'	1210995	1438	0.000366036	1	1.25059e-06	292.691
'ID=gene1247;Name=lipL;Dbxref=GeneID:2717738;gbkey=Gene;gene=lipL;locus_tag=MAP1228'	1289805	184	4.68363e-05	0.5	6.25294e-07	74.9029
'ID=gene1255;Name=drrC;Dbxref=GeneID:2719374;gbkey=Gene;gene=drrC;locus_tag=MAP1236c'	1299653	2321	0.000590799	2	2.50118e-06	236.209
'ID=gene1292;Name=MAP1273c;Dbxref=GeneID:2719687;gbkey=Gene;locus_tag=MAP1273c'	1360529	125	3.18181e-05	0.5	6.25294e-07	50.8851
'ID=gene1304;Name=MAP1285;Dbxref=GeneID:2718927;gbkey=Gene;locus_tag=MAP1285'	1374042	363	9.23999e-05	1	1.25059e-06	73.8852
'ID=gene1360;Name=MAP1340c;Dbxref=GeneID:2720277;gbkey=Gene;locus_tag=MAP1340c'	1437327	117	2.97818e-05	0.5	6.25294e-07	47.6285
'ID=gene1360;Name=MAP1340c;Dbxref=GeneID:2720277;gbkey=Gene;locus_tag=MAP1340c'	1437436	653	0.000166218	0.5	6.25294e-07	265.824
'ID=gene1396;Name=MAP1376c;Dbxref=GeneID:2717557;gbkey=Gene;locus_tag=MAP1376c'	1488433	146	3.71636e-05	0.5	6.25294e-07	59.4338
'ID=gene1441;Name=MAP1420;Dbxref=GeneID:2720675;gbkey=Gene;locus_tag=MAP1420'	1547607	103765	0.0264129	405	0.000506488	52.1491
'ID=gene1461;Name=MAP1440c;Dbxref=GeneID:2717939;gbkey=Gene;locus_tag=MAP1440c'	1574118	324	8.24726e-05	0.5	6.25294e-07	131.894
'ID=gene1514;Name=MAP1493c;Dbxref=GeneID:2720638;gbkey=Gene;locus_tag=MAP1493c'	1635196	323	8.22181e-05	1	1.25059e-06	65.7436
'IG'	1671655	1345	0.000342363	3	3.75176e-06	91.254
'ID=gene1588;Name=modB;Dbxref=GeneID:2720987;gbkey=Gene;gene=modB;locus_tag=MAP1567'	1721208	306	7.78908e-05	0.5	6.25294e-07	124.567
'ID=gene1632;Name=MAP1611;Dbxref=GeneID:2721056;gbkey=Gene;locus_tag=MAP1611'	1767165	128	3.25818e-05	0.5	6.25294e-07	52.1063
'ID=gene1641;Name=MAP1620;Dbxref=GeneID:2721672;gbkey=Gene;locus_tag=MAP1620'	1774303	127	3.23272e-05	0.5	6.25294e-07	51.6993
'ID=gene1669;Name=MAP1648;Dbxref=GeneID:2719242;gbkey=Gene;locus_tag=MAP1648'	1802950	881	0.000224254	1	1.25059e-06	179.319
'ID=gene1697;Name=MAP1676;Dbxref=GeneID:2719528;gbkey=Gene;locus_tag=MAP1676'	1831051	618	0.000157309	1	1.25059e-06	125.788
'ID=gene1846;Name=MAP1825;Dbxref=GeneID:2721300;gbkey=Gene;locus_tag=MAP1825'	2004208	130	3.30909e-05	0.5	6.25294e-07	52.9205
'ID=gene1960;Name=mmpS3;Dbxref=GeneID:2719748;gbkey=Gene;gene=mmpS3;locus_tag=MAP1938c'	2140063	141	3.58909e-05	0.5	6.25294e-07	57.3984
'ID=gene2024;Name=MAP2001c;Dbxref=GeneID:2719312;gbkey=Gene;locus_tag=MAP2001c'	2208904	2397	0.000610145	8	1.00047e-05	60.9858
'IG'	2258195	452	0.000115054	2	2.50118e-06	46.0001
'ID=gene2122;Name=MAP2098c;Dbxref=GeneID:2717887;gbkey=Gene;locus_tag=MAP2098c'	2320714	164	4.17454e-05	0.5	6.25294e-07	66.7613
'ID=gene2219;Name=MAP2194;Dbxref=GeneID:2718935;gbkey=Gene;locus_tag=MAP2194'	2438437	369	9.39272e-05	1	1.25059e-06	75.1064
'ID=gene2230;Name=trpE2;Dbxref=GeneID:2718699;gbkey=Gene;gene=trpE2;locus_tag=MAP2205c'	2451504	206	5.24363e-05	0.5	6.25294e-07	83.8587
'ID=gene2240;Name=MAP2215;Dbxref=GeneID:2719152;gbkey=Gene;locus_tag=MAP2215'	2462914	5169	0.00131574	22	2.75129e-05	47.8227
'ID=gene2304;Name=mmuM;Dbxref=GeneID:2720078;gbkey=Gene;gene=mmuM;locus_tag=MAP2279'	2549146	1141	0.000290436	1	1.25059e-06	232.24
'ID=gene2319;Name=MAP2292;Dbxref=GeneID:2719787;gbkey=Gene;locus_tag=MAP2292'	2562937	137	3.48727e-05	0.5	6.25294e-07	55.7701
'ID=gene2324;Name=MAP2297c;Dbxref=GeneID:2717508;gbkey=Gene;locus_tag=MAP2297c'	2572487	5414	0.00137811	5	6.25294e-06	220.394
'ID=gene2357;Name=MAP2327;Dbxref=GeneID:2720494;gbkey=Gene;locus_tag=MAP2327'	2610456	664	0.000169018	1	1.25059e-06	135.151
'ID=gene2522;Name=MAP2487c;Dbxref=GeneID:2720408;gbkey=Gene;locus_tag=MAP2487c'	2791285	205	5.21818e-05	0.5	6.25294e-07	83.4516
'ID=gene2560;Name=MAP2525c;Dbxref=GeneID:2719220;gbkey=Gene;locus_tag=MAP2525c'	2837125	690	0.000175636	0.5	6.25294e-07	280.886
'ID=gene2583;Name=lpqY;Dbxref=GeneID:2719844;gbkey=Gene;gene=lpqY;locus_tag=MAP2548c'	2866364	158	4.02181e-05	0.5	6.25294e-07	64.3188
'ID=gene2599;Name=glgC;Dbxref=GeneID:2721583;gbkey=Gene;gene=glgC;locus_tag=MAP2564c'	2882849	3841	0.000977708	4	5.00235e-06	195.45
'ID=gene2704;Name=bpoB;Dbxref=GeneID:2717991;gbkey=Gene;gene=bpoB;locus_tag=MAP2669'	3006210	1393	0.000354581	2	2.50118e-06	141.766
'ID=gene2732;Name=phoH2;Dbxref=GeneID:2719694;gbkey=Gene;gene=phoH2;locus_tag=MAP2697c'	3034317	392	9.97817e-05	1	1.25059e-06	79.7878
'ID=gene2776;Name=MAP2741c;Dbxref=GeneID:2717704;gbkey=Gene;locus_tag=MAP2741c'	3073805	154	3.92e-05	0.5	6.25294e-07	62.6904
'ID=gene2782;Name=MAP2747;Dbxref=GeneID:2721218;gbkey=Gene;locus_tag=MAP2747'	3078480	136	3.46181e-05	0.5	6.25294e-07	55.363
'ID=gene2795;Name=MAP2756c;Dbxref=GeneID:2718333;gbkey=Gene;locus_tag=MAP2756c'	3090101	148	3.76727e-05	0.5	6.25294e-07	60.248
'IG'	3117629	110	2.8e-05	0.5	6.25294e-07	44.7789
'ID=gene2868;Name=MAP2829;Dbxref=GeneID:2721242;gbkey=Gene;locus_tag=MAP2829'	3157597	127	3.23272e-05	0.5	6.25294e-07	51.6993
'ID=gene2877;Name=fadE20_2;Dbxref=GeneID:2717471;gbkey=Gene;gene=fadE20_2;locus_tag=MAP2838c'	3167644	603	0.000153491	0.5	6.25294e-07	245.47
'IG'	3179512	251	6.38908e-05	0.5	6.25294e-07	102.177
'ID=gene2980;Name=MAP2941c;Dbxref=GeneID:2718126;gbkey=Gene;locus_tag=MAP2941c'	3277005	167	4.2509e-05	0.5	6.25294e-07	67.9825
'ID=gene3053;Name=MAP3014;Dbxref=GeneID:2719169;gbkey=Gene;locus_tag=MAP3014'	3354630	240	6.10908e-05	0.5	6.25294e-07	97.6994
'ID=gene3106;Name=MAP3065;Dbxref=GeneID:2721246;gbkey=Gene;locus_tag=MAP3065'	3411424	114	2.90181e-05	0.5	6.25294e-07	46.4072
'IG'	3413758	265	6.74545e-05	0.5	6.25294e-07	107.876
'ID=gene3191;Name=MAP3149c;Dbxref=GeneID:2719981;gbkey=Gene;locus_tag=MAP3149c'	3503418	124	3.15636e-05	0.5	6.25294e-07	50.478
'ID=gene3230;Name=fadE24;Dbxref=GeneID:2718164;gbkey=Gene;gene=fadE24;locus_tag=MAP3188'	3538667	161	4.09818e-05	0.5	6.25294e-07	65.54
'ID=gene3325;Name=MAP3283c;Dbxref=GeneID:2720699;gbkey=Gene;locus_tag=MAP3283c'	3643415	780	0.000198545	3	3.75176e-06	52.9205
'ID=gene3350;Name=MAP3307c;Dbxref=GeneID:2718152;gbkey=Gene;locus_tag=MAP3307c'	3679119	258	6.56727e-05	0.5	6.25294e-07	105.027
'ID=gene3385;Name=MAP3342;Dbxref=GeneID:2721301;gbkey=Gene;locus_tag=MAP3342'	3711429	237	6.03272e-05	1	1.25059e-06	48.2391
'ID=gene3472;Name=deoD;Dbxref=GeneID:2720062;gbkey=Gene;gene=deoD;locus_tag=MAP3429'	3808909	724	0.000184291	2	2.50118e-06	73.6816
'ID=gene3516;Name=MAP3473c;Dbxref=GeneID:2720542;gbkey=Gene;locus_tag=MAP3473c'	3859041	287	7.30545e-05	1	1.25059e-06	58.4161
'ID=gene3605;Name=MAP3562;Dbxref=GeneID:2720758;gbkey=Gene;locus_tag=MAP3562'	3961834	387	9.8509e-05	1	1.25059e-06	78.7701
'ID=gene3623;Name=MAP3580c;Dbxref=GeneID:2719285;gbkey=Gene;locus_tag=MAP3580c'	3978880	407	0.0001036	1	1.25059e-06	82.841
'ID=gene3666;Name=MAP3623;Dbxref=GeneID:2720938;gbkey=Gene;locus_tag=MAP3623'	4021384	271	6.89817e-05	0.5	6.25294e-07	110.319
'ID=gene3691;Name=MAP3648c;Dbxref=GeneID:2721447;gbkey=Gene;locus_tag=MAP3648c'	4051306	210	5.34545e-05	0.5	6.25294e-07	85.487
'ID=gene3702;Name=MAP3659;Dbxref=GeneID:2718339;gbkey=Gene;locus_tag=MAP3659'	4065642	2817	0.000717054	4	5.00235e-06	143.343
'ID=gene3757;Name=fadD2;Dbxref=GeneID:2720819;gbkey=Gene;gene=fadD2;locus_tag=MAP3714'	4131590	403	0.000102582	1	1.25059e-06	82.0268
'ID=gene3783;Name=MAP3740;Dbxref=GeneID:2721720;gbkey=Gene;locus_tag=MAP3740'	4163826	1775	0.000451818	1	1.25059e-06	361.284
'ID=gene3785;Name=MAP3742;Dbxref=GeneID:2721805;gbkey=Gene;locus_tag=MAP3742'	4176841	184	4.68363e-05	0.5	6.25294e-07	74.9029
'ID=gene3788;Name=MAP3745;Dbxref=GeneID:2721710;gbkey=Gene;locus_tag=MAP3745'	4180543	146	3.71636e-05	0.5	6.25294e-07	59.4338
'ID=gene3794;Name=mmpL4_5;Dbxref=GeneID:2719653;gbkey=Gene;gene=mmpL4_5;locus_tag=MAP3751'	4187103	439	0.000111745	1	1.25059e-06	89.3542
'ID=gene3807;Name=pks2;Dbxref=GeneID:2718611;gbkey=Gene;gene=pks2;locus_tag=MAP3764c'	4208659	345	8.78181e-05	1	1.25059e-06	70.2214
'ID=gene3813;Name=MAP3770;Dbxref=GeneID:2718987;gbkey=Gene;locus_tag=MAP3770'	4214190	194	4.93818e-05	0.5	6.25294e-07	78.9737
'ID=gene3818;Name=MAP3775c;Dbxref=GeneID:2718885;gbkey=Gene;locus_tag=MAP3775c'	4218736	480	0.000122182	0.5	6.25294e-07	195.399
'IG'	4267954	485	0.000123454	0.5	6.25294e-07	197.434
'IG'	4268022	283	7.20363e-05	0.5	6.25294e-07	115.204
'ID=gene3878;Name=MAP3834;Dbxref=GeneID:2720817;gbkey=Gene;locus_tag=MAP3834'	4289287	405	0.000103091	0.5	6.25294e-07	164.868
'ID=gene3915;Name=purT;Dbxref=GeneID:2719909;gbkey=Gene;gene=purT;locus_tag=MAP3871'	4333326	166	4.22545e-05	0.5	6.25294e-07	67.5754
'ID=gene3927;Name=MAP3883c;Dbxref=GeneID:2720748;gbkey=Gene;locus_tag=MAP3883c'	4344795	450	0.000114545	1	1.25059e-06	91.5932
'ID=gene3928;Name=MAP3884;Dbxref=GeneID:2721358;gbkey=Gene;locus_tag=MAP3884'	4344863	384	9.77453e-05	1	1.25059e-06	78.1595
'ID=gene3991;Name=mmpL4_7;Dbxref=GeneID:2718982;gbkey=Gene;gene=mmpL4_7;locus_tag=MAP3947'	4407515	239	6.08363e-05	0.5	6.25294e-07	97.2923
'IG'	4488635	1307	0.000332691	0.5	6.25294e-07	532.055
'IG'	4526132	2056	0.000523345	9	1.12553e-05	46.4977
'ID=gene4121;Name=MAP4076;Dbxref=GeneID:2718573;gbkey=Gene;locus_tag=MAP4076'	4544064	2465	0.000627454	3	3.75176e-06	167.242
'IG'	4741293	131	3.33454e-05	0.5	6.25294e-07	53.3276
'ID=gene4369;Name=MAP4321c;Dbxref=GeneID:2718472;gbkey=Gene;locus_tag=MAP4321c'	4797119	848	0.000215854	1	1.25059e-06	172.602
'IG'	4803639	144	3.66545e-05	0.5	6.25294e-07	58.6196
